# Supplementary material for: Surgical Excision with Adjuvant Therapies in the Management of Keloids: A Systematic Review
Source: Medicina (Kaunas). 2026 May 8;62(5):916. doi: 10.3390/medicina62050916 (PMC13208966; doi:10.3390/medicina62050916)
Supplement: Supplementary file 1 [file medicina-62-00916-s001.zip]

Archive with 2 entries (2 files):
- PRISMA 2020 Checklist.pdf
- Table S1.xlsx
