# Supplementary material for: Surgical Excision with Adjuvant Therapies in the Management of Keloids: A Systematic Review
Source: Medicina (Kaunas). 2026 May 8;62(5):916. doi: 10.3390/medicina62050916 (PMC13208966; doi:10.3390/medicina62050916)
Supplement: Supplementary file 1 [file medicina-62-00916-s001.zip › Table S1.xlsx]

## Sheet: Arkusz 1
Tabela 1
Title	Author et al.	Year of publication	Type of study	How many works are included	Number of patients	Age (years)	Body area	Adjunctive method in surgery	Days from surgery to triamcinolone administration	Method I	Method I patients, n	Timing – time from surgery to initiation of method I (days)	Recurrence rate for method I (%)	Method II	Method II patients, n	Timing – time from surgery to initiation of method II (days)	Recurrence rate for method II (%)	Method III	Method III patients, n	Timing – time from surgery to initiation of method III (days)	Recurrence rate for method III (%)	Method IV	Method IV patients, n	Timing – time from surgery to initiation of method IV (days)	Recurrence rate for method IV (%)	Recurrence rate compared with method alone (%)	Recurrence rate compared to surgery alone (%)	Comparison of Recurrence Rates Between Surgery Alone and Adjunctive Method
Could 5-Fluorouracil or Triamcinolone Be an Effective Treatment Option for Keloid After Surgical Excision? A Meta-Analysis	Jin Yong Shina	2015	metanalysis	5	301	8-62	earlobe, chest, trunk, abdomen, face, scalp	surgery+5-FU, surgery+ TAC	weekly or monthly incjections so first given 7 or 30 days after surgery	surgeru+5-FU	107	mostly day 0 (just after surgery)	no information	surgery+TAC	254	weekly or monthly incjections so first given 7 or 30 days after surgery	no information	-	-	-	-	-	-	-	-	no information	no information	5-FU is effective as an adjuvant therapy; triamcinolone is not clearly better than surgery alone
Compression Therapy for Keloid Scars: A Systematic Review and Meta-analysis	Sadia M Tahir	2024	systematic review	27	2281 keloids (no information about the patients)	10-30	auricular, head, chest,neck	surgery+pressure earing, surgery+silicone gel	not applicable	surgery+pressure earing	2026	no information	0.1066	surgery+silicone gel	179	no information	0.1286	surgery+pressure earing+silicone gel	76	no information	0.0909	-	-	-	-	no information	no information	better outcomes with surgery+ compression+silicone gel
Imiquimod to prevent keloid recurrence postexcision: A systematic review and meta-analysis	Tanja Klotz	2019	systematic review	7	77	>12	earlobe,chest,back,shoulder,neck	imiqumoid 5% cream	not applicable	surgery+imiquimod 5% cream	77	varies from immediately to 7 days	39%: earlobe 5,4%, other locations 76,8%	-	-	-	-	-	-	-	-	-	-	-	-	no data	no data	no renovation
Surgical Excision with Adjuvant Irradiation for Treatment of Keloid Scars: A Systematic Review	Michiel CE van Leeuwen	2015	systematic review	33	3103	2-82	earlobe,chest,shoulder,neck,jawline	surgery + HDR brachytherapy LDR brachytherapy external radiation therapy	no information	external radiation	98	-	<7-24h 16.8%-28.4%	HDR Brachytherapy	60	<7-24h	10% - 10.7%	LDR brachytherapy	140	<7-24h	19.4%-22.3%	-	-	-	-	0-50%	no inf	no data
Recurrence and Complications of Peri-operative Steroid Injection of Keloids: A Systematic Review and Meta-analysis	Yihan Zhang	2024	systematic review	26	1663	no information	no information	triamcinolone + surgery	postoperative 7-21	triamcinolone + surgery	684	postoperative 7-21	preoperation 9.9% intraoperation 12,7 % postoperation 0.9% overall 6.6%	-	-	-	-	-	-	-	-	-	-	-	-	2,6% to 36%	up to 100%	Adjunctive therapies significantly reduce recurrence compared to surgery alone. recurrence rate was significantly lower with post-operative injection compared to intra-operative injection and pre-operative injection. A significant diference between intra-operative and pre-operative injection was not found . In conclusion, post-operative steroid injection after surgical excision results in lower k…
Chest keloids: effect of surgical excision and adjuvant radiotherapy on recurrence, a systematic review and meta‐analysis	Oliver J. Miles	2021	systematic review and metaanalysis	12	400	no information	chest	surgery+ post-excisional radiotherapy	no information	radiation	400	no information	0.22	-	-	-	-	-	-	-	-	-	-	-	-	post-excisional radiotherapy has recurrence of 22% compared to 37–43% for monotherapy	surgical excision alone has a recurrence rate of more than 50%, and up to 100% vs surgical excision+radiotherapy 22%	Recurrence 22% with surgery + radiotherapy; authors note improved outcomes versus surgery alone, though no standalone surgery data available.
Wound Coverage, Adjuvant Treatments, and Surgical Outcomes for Major Keloid Scars: A Systematic Review and Meta‑Analysis	David Cardenas et al.	2024	systematic review and metaanalysis	10	244	22-79	chest, face, neck, abdomen	surgery+ post-excisional radiotherapy , triamcynolon acetonid,	no information	surgery+ post-excisional radiotherapy	457	radiotherapy treatment is sometimes deferred until ∼10 to 14 days after surgery, most effective when administered on the day of surgical excision and no later than 48 h postoperatively	0.23	surgery+postoperative steroid and hyaluronidase injections	no information	every 14 days to every 90 days	no information	coverage techniques, including skin grafts, perforator flaps, closure with secondary intention, and skin substitute placement	no information	no information	no information	continuous pressure therapy	no information	no information	no information	much higher (lack of detail information).	patients receiving local flap coverage plus adjuvant radiotherapy were found to have significantly lower keloid recurrence rates and higher patient satisfaction	In essence, the evidence suggests that combining surgical excision with wound coverage (such as local flap reconstruction) and adjuvant radiotherapy yields superior outcomes - namely lower recurrence rates and higher patient satisfaction - when compared to surgery alone or with secondary-intention healing. The authors conclude that "surgical excision and radiation therapy [remain] the mainstay tr…
A Comparison of the Effectiveness of Triamcinolone and Radiation Therapy for Ear Keloids after Surgical Excision: A Systematic Review and Meta-Analysis	Jin Yong Shin	2016	systematic review and metaanalysis	25	1105	no information	earlobe	triamcynolon, radiotherapy	14 - 90 days	surgery + triamcynolon (preoperative,intraoperative, postoperative)	no information	7 - 90 days	15,4 (intraoperative + postoperative 20,8%, postoperative only 15,2%, preoperative + intraoperative + postoperative 5,3%)	surgery + radiotherapy	no information	3 hours - 7 days	0.14	-	-	-	-	-	-	-	-	authors note that surgery alone carries a much higher risk of recurrence, but no separate meta-analysis was performed for this group.	relapse rate (surgery + TAC) 15.4% relapse rate (surgery + radiotherapy) 14.0%	much better surgery+ TAC or RT
Intralesional 5-fluorouracil in keloid treatment: a systematic review	Eveline Bijlard	2015	metaanalysis and systematic review	17	482	no information	no information	surgery+ 5-FU, surgery+5-FU+ TAC	in day 7,14,28,56,84 after surgery	surgery+ 5-FU	171	most often just after surgery	19% (Haurani 2019), 4% (Hatamipour 2010)	surgery+ 5-FU+ TAC	24	in day 0, 28, 56	no information	-	-	-	-	-	-	-	-	no information	87% (Uppal 2001)	The combination of surgery with 5-FU reduced recurrence by 32%, and the best result was achieved when TAC was added.
The Efficacy of Surgical Excision Plus Adjuvant Multimodal Therapies in the Treatment of Keloids: A Systematic Review and Meta-Analysis	Morgan M Ellis	2020	metaanalysis and systematic review	60	5547 keloids (no information about the patients)	no information	facial and non-facial	dual therapy: surgery + radiotherapy, surgery + TAC triple therapy: surgery +radio+3rd, surgery+TAC+3rd quadruple therapy: suregry+3 others	different protocols, no average	surgery+radiotherapy	dual therapy various combo 5,243 keloids, no information about number of patients	often within 24-72h	0.187	surgery+ TAC	dual therapy various combo 5,243 keloids, no information about number of patients	no information	0.217	surgery+radiotherapy+3rd therapy: HBU, presure, PRP, 5-FU	no information about number of patients, total number of keloids from triple therapy is 259	no information	0.112	surgery+TAC+ 3rd: cryo, 5-fu, silicone, pressure, PRP	no information about number of patients, total number of keloids from triple therapy is 259	no information	13.8%	no information	65-99%	Dual and triple therapy show a significantly lower relapse rate than monotherapy. The most effective method is triple therapy: surgical excision, radiation and 3rd: HBO or PRP recurrence rate is 7,7%.
Effect of the biologically effective dose of electron beam radiation therapy on recurrence rate after keloid excision: A meta-analysis	Na-Hyun Hwang	2022	metaanalysis	28	3128 keloids (no information about the patients)	no information	whole body, ear	adjuvant electron beam radiation therapy after keloid excision	no information	surgery + radiotherapy	no informationrmtion about patients but 3128 keloids	0 - 72 h	body 16%, ear 11%	-	-	-	-	-	-	-	-	-	-	-	-	no information	the recurrence rate for all sites was 16% and for the ear 11%	Among the various treatments for keloids, postoperative radiotherapy is highly effective in reducing local recurrence. A higher biologically effective radiation dose (BED) is associated with a lower recurrence rate. Ear keloids respond more favorably than other locations.
Effectiveness of Core Excision Technique for Keloids: A Systematic Review	Xiaoye Ran	2024	systematic review	20	926 keloids (no information about the patients)	9-61	ear other areas: face, trunk, limbs, perineum	surgical keloid core excision technique + radiotherapy surgical keloid core excision technique + steroid injections	no information	surgery + radiotherapy	no information	no information	0 - 14.1%,	surgery + steroid injections	no information	no information	0 - 18,8 %	-	-	-	-	-	-	-	-	the recurrence rates of keloids treated with adjuvant radiotherapy ranged from 0% to 14.1%, steroid injections 0% to 18.8%.	in the study that did not administer adjuvant therapy, the recurrence rate was 12.5% // previous studies have demonstrated that keloid scars treated solely with surgery exhibit a high recurrence rate, ranging from 45% to 100%	Previous studies have demonstrated that keloid scars treated solely with surgery exhibit a high recurrence rate, ranging from 45% to 100%. The recurrence rate falls below 50% when surgery is combined with intradermal corticosteroids, whereas it is less than 10% when external radiation therapy is applied after excision, often combined with other therapies. It is generally accepted that surgically …
Keloids and hypertrophic scars in individuals with darker Fitzpatrick skin types: a systematic review of treatment efficacy and quality of life outcomes	D. Reid	2025	systematic review	14	776	no information	face, ears, neck, and other mobile/visible regions	brachytherapy + radiation therapy + intralesional triamcinolone (postoperative or intraoperative) + 5-fluorouracil injections	no information	radiation therapy + surgery	197	no information	2.8% - 83%	surgery + brachytherapy	43	no information	0.031	surgery+ triamcynolone	73	no information	0% - 33%	5-fluorouracil	4	no informationrmation	0	no information	surgery alone: recurrence rates up to 83% in some cases surgery + brachytherapy: 3.1% recurrence surgery + PRP + superficial photon radiation: 95.5% non-recurrence surgery + intraoperative triamcinolone: 0% recurrence after 12 months surgery + postoperative triamcinolone: 33% recurrence vs. 54% with surgery alone	Combined therapies yield better outcomes than surgery alone Improvement in scar size, symptoms (pain, pruritus), and quality of life
What Do We Know About Treating Recalcitrant Auricular Keloids? A Systematic Review and Meta-Analysis	Luke R. R. Zawadiuk	2022	systematic review and metaanalysis	13	no information	no information	auricular keloids	brachytherapy + compression therapy + external beam radiation therapy + intralesional steroid injection	pre- operatively and postoperatively, intraoperatively, post- operatively in 1-month intervals or as 1 postoperative injection.	brachytherapy	no infromation	no information	10,5% ( primary ) i 15% (recalcitrant)	compression therapy	no information	no information	0.14	external beam radiation therapy	no information	pre- and post-surgery.; 8 or 24 h after	0.17	-	-	-	-		no information	no information
al. A new uniform pro- tocol of combined corticosteroid injections and ointment application reduces recurrence rates after surgical keloid/ hypertrophic scar excision.	Hayashi	2012	interventional case series	-	24	11-79	suprapubic region, ante- rior chest, auricle excluding the earlobe, perineum, scapular region	corticosteroid injection combined with self-administered steroid ointment application	one injection at the time of suture removal and injections every 2 weeks thereafter for a total of five injections (injection included 1ml triamcinolone and 1 ml procaine hydrochloride)	corticosteroid injection combined with self-administered steroid ointment application	24	7	14.3% for keloids, 16.7% hypetrophic scars	-	-	-	-	-	-	-	-	-	-	-	-	the recurrence rate when we previously used intralesional TA alone was 43% for three TA injections (3 of 7 cases), 33% for four injections (2 of 6 cases), 25% for five injections (2 of 8 cases), and 15% for six or more injections (2 of 13 cases), although we observed significantly more side effects requiring therapy discontinuation when we administered six or more intralesional TA injections.” “W…	no information	Better outcomes with surgery+combined corticoid injections and ointment application.
Analysis of the surgical treatments of 63 keloids on the cartilaginous part of the auricle: effectiveness of the core excision method	Rei Ogawa	2015	retrospective cohort study	no information	57	no information	earlobe	radiotherapy	no information	radiotherapy	57	1,2,3 days after surgery	0.048	-	-	-	-	-	-	-	-	-	-	-	-	no information	no information	Lower recurrence rates were achieved with surgery combined with radiotherapy.
Optimizing Radiotherapy for Keloids: A Meta-Analysis Systematic Review Comparing Recurrence Rates Between Different Radiation Modalities	Peter Mankowski	2017	metaanalysis	72	no information but of the 98 treatment groups, 71 groups were treated by surgical excision first followed by radiotherapy (postexcisional radiotherapy)	no information	chest and trunk, upper extremity, lower extremity, head, and neck or ears	radiotherapy	no information	radiotherapy	no information but of the 98 treatment groups, 71 groups were treated by surgical excision first followed by radiotherapy (postexcisional radiotherapy)	no information	0.22	-	-	-	-	-	-	-	-	-	-	-	-	radiotherapy alone 37%, radiotherapy + surgery 22%	no information	Lower recurrence rates were achieved with surgery combined with radiotherapy. The lowest recurrence rate of 15% was found for brachytherapy with 23% for electron beam and 23% for X-ray therapies.
Post-keloidectomy irradiation using high-dose-rate superficial brachytherapy	Shigehiko Kuribayash	2011	systematic review	no information	21	18-69	ante- rior chest wall, scapular region, lower jaw, suprapubic region, and other areas	brachytherapy	no information	brachytherapy	21	no information	9.7	-	-	-	-	-	-	-	-	-	-	-	-	no information	no information
Earlobe keloids: a pilot study of the efficacy of keloidectomy with core fillet flap and adjuvant intralesional corticosteroids	Ibrahim K Al Aradi	2013	pilot study	no information	15	14-42 years old	earlobe	triamcinolone	intraoperative injection	surgery + triamcinolone	15	intraoperative injection, then injection every 1 month (a mean number of postoperative intralesional corticosteroid injections of 6.8 (range 1–13))	0.095	-	-	-	-	-	-	-	-	-	-	-	-	earlobe keloids recur in 60% of patients treated using the standard excision	no information	Lower recurrence rates were achieved with surgery combined with steroid injections.
Combined surgical excision and radiation therapy for keloid treatment	Sadanori Akita	2007	systematic review	no information	32	11-79 years old	anterior chest wall, scapular and back, abdomen and suprapubic, ear, neck, upper limb and lip	radiotherapy	no information	surgery + radiotherapy	32	fourth day after surgery (the duration of electron beam radiation was 8.5 days (minimum 13 days; maximum 48 days))	0.211	-	-	-	-	-	-	-	-	-	-	-	-	no information	no information	Better choice is to combine surgery with radiotherapy.
Postoperative radiation protocol for keloids and hypertrophic scars: statistical analysis of 370 sites followed for over 18 months	Rei Ogawa	2007	statistical analysis	no information	218	no information	auricle, earlobe, anterior chest wall, scapular region, suprapubic region, and other (upper limb, lower limb, and back)	radiotherapy	no information	surgery + radiotherapy	218	third day after surgery	0.293	-	-	-	-	-	-	-	-	-	-	-	-	no information	no information	Better choice is to combine surgery with radiotherapy.
					109	no information	anterior chest wall, scapular region, and suprapubic region	radiotherapy	no information	surgery + radiotherapy	109	fourth day after surgery	0.14	-	-	-	-	-	-	-	-	-	-	-	-	no information	no information	Better choice is to combine surgery with radiotherapy.
